# Supplementary material for: Behavioral, Electrophysiological, and Toxicological Responses of Plutella xylostella to Extracts from Angelica pubescens
Source: Insects. 2023 Jul 6;14(7):613. doi: 10.3390/insects14070613 (PMC10380822; doi:10.3390/insects14070613)
Supplement: Supplementary file 1 [file insects-14-00613-s001.zip]

Archive with 1 entries (1 files):
- insects-2381414-supplementary.pdf
